# Supplementary material for: Sevoflurane Dampens Acute Pulmonary Inflammation via the Adenosine Receptor A2B and Heme Oxygenase-1
Source: Cells. 2022 Mar 24;11(7):1094. doi: 10.3390/cells11071094 (PMC8997763; doi:10.3390/cells11071094)
Supplement: Supplementary file 1 [file cells-11-01094-s001.zip]

Archive with 1 entries (1 files):
- cells-1627208-supplementary.pdf
